# Supplementary material for: Promyelocytic Leukemia Protein (PML) Controls Listeria monocytogenes Infection
Source: mBio. 2017 Jan 10;8(1):e02179-16. doi: 10.1128/mBio.02179-16 (PMC5225316; doi:10.1128/mBio.02179-16)
Supplement: Table S1 [file mbo001163144st1.xlsx]

## Sheet: Table S1A
Table S1A : Relative gene expression levels in pml-/- versus pml+/+ MEFs after infection with wild-type Listeria.
Gene expression was determined by quantitative PCR (qPCR) analysis of RNAs from pml-/- and pml+/+ MEFs infected for 24 h with wild-type Listeria. Data represent fold changes of gene expression levels in pml-/- MEFs compared to the levels in pml+/+ MEFs (mean results from 4 independent experiments). Genes that had fold changes with an adjusted P value of <0.05 (Benjamini and Hochberg method) are c…
Symbol	Unigene	Refseq	Description	fold change	adj. p-value
Akt1	Mm.6645	NM_009652	Thymoma viral proto-oncogene 1	0.805648	0.449897
Apcs	Mm.330510	NM_011318	Serum amyloid P-component	0.96733	0.802083
Birc3	Mm.2026	NM_007464	Baculoviral IAP repeat-containing 3	0.29152	0.00544809
Bpi	Mm.260883	NM_177850	Bactericidal permeablility increasing protein	0.96733	0.802083
Camp	Mm.3834	NM_009921	Cathelicidin antimicrobial peptide	0.0517465	0.000284145
Card6	Mm.31252	NM_001163138	Caspase recruitment domain family, member 6	0.851589	0.760067
Card9	Mm.330064	NM_001037747	Caspase recruitment domain family, member 9	0.710495	0.451016
Casp1	Mm.1051	NM_009807	Caspase 1	0.207716	0.0268809
Casp8	Mm.336851	NM_009812	Caspase 8	0.924356	0.563882
Ccl3	Mm.1282	NM_011337	Chemokine (C-C motif) ligand 3	0.121385	0.0464428
Ccl4	Mm.244263	NM_013652	Chemokine (C-C motif) ligand 4	19.1598	0.0312275
Ccl5	Mm.284248	NM_013653	Chemokine (C-C motif) ligand 5	0.497852	0.330301
Cd14	Mm.3460	NM_009841	CD14 antigen	0.536505	0.028054
Chuk	Mm.3996	NM_007700	Conserved helix-loop-helix ubiquitous kinase	0.88134	0.374461
Crp	Mm.28767	NM_007768	C-reactive protein, pentraxin-related	0.96733	0.802083
Ctsg	Mm.4858	NM_007800	Cathepsin G	0.96733	0.802083
Cxcl1	Mm.21013	NM_008176	Chemokine (C-X-C motif) ligand 1	0.230924	0.0411675
Cxcl3	Mm.244289	NM_203320	Chemokine (C-X-C motif) ligand 3	0.115747	0.0503902
Dmbt1	Mm.4138	NM_007769	Deleted in malignant brain tumors 1	0.96733	0.802083
Fadd	Mm.5126	NM_010175	Fas (TNFRSF6)-associated via death domain	0.892773	0.51733
Hsp90aa1	Mm.1843	NM_010480	Heat shock protein 90, alpha (cytosolic), class A member 1	1.29472	0.125046
Ifna9	Mm.377092	NM_010507	Interferon alpha 9	1.86035	0.354284
Ifnb1	Mm.1245	NM_010510	Interferon beta 1, fibroblast	14.3658	0.0706404
Ikbkb	Mm.277886	NM_010546	Inhibitor of kappaB kinase beta	0.901984	0.484344
Il12a	Mm.103783	NM_008351	Interleukin 12A	0.96733	0.802083
Il12b	Mm.239707	NM_008352	Interleukin 12B	0.77718	0.563882
Il18	Mm.1410	NM_008360	Interleukin 18	0.218741	3.86e-05
Il1b	Mm.222830	NM_008361	Interleukin 1 beta	0.704722	0.393156
Il6	Mm.1019	NM_031168	Interleukin 6	0.47823	0.368901
Irak1	Mm.38241	NM_008363	Interleukin-1 receptor-associated kinase 1	0.702035	0.0503902
Irak3	Mm.146194	NM_028679	Interleukin-1 receptor-associated kinase 3	0.288608	0.00276169
Irf5	Mm.6479	NM_012057	Interferon regulatory factor 5	1.48675	0.451016
Irf7	Mm.3233	NM_016850	Interferon regulatory factor 7	0.518307	0.028054
Jun	Mm.275071	NM_010591	Jun oncogene	0.823855	0.318235
Lbp	Mm.218846	NM_008489	Lipopolysaccharide binding protein	0.426759	0.0411675
Lcn2	Mm.9537	NM_008491	Lipocalin 2	0.0250048	0.000768299
Ltf	Mm.282359	NM_008522	Lactotransferrin	0.227328	0.0617896
Ly96	Mm.116844	NM_016923	Lymphocyte antigen 96	0.917559	0.670326
Lyz2	Mm.45436	NM_017372	Lysozyme 2	0.164678	0.00800738
Map2k1	Mm.248907	NM_008927	Mitogen-activated protein kinase kinase 1	1.2531	0.182488
Map2k3	Mm.18494	NM_008928	Mitogen-activated protein kinase kinase 3	0.667514	0.0706404
Map2k4	Mm.412922	NM_009157	Mitogen-activated protein kinase kinase 4	0.991762	0.933969
Map3k7	Mm.258589	NM_172688	Mitogen-activated protein kinase kinase kinase 7	0.738157	0.0511019
Mapk1	Mm.196581	NM_011949	Mitogen-activated protein kinase 1	0.7899	0.0411675
Mapk14	Mm.311337	NM_011951	Mitogen-activated protein kinase 14	0.681216	0.028054
Mapk3	Mm.8385	NM_011952	Mitogen-activated protein kinase 3	0.832932	0.357035
Mapk8	Mm.21495	NM_016700	Mitogen-activated protein kinase 8	1.27987	0.0546644
Mefv	Mm.143718	NM_019453	Mediterranean fever	0.686886	0.357035
Mpo	Mm.4668	NM_010824	Myeloperoxidase	34.0807	5.27e-09
Myd88	Mm.213003	NM_010851	Myeloid differentiation primary response gene 88	0.521745	0.0567059
Naip1	Mm.6898	NM_008670	NLR family, apoptosis inhibitory protein 1	0.96733	0.802083
Nfkb1	Mm.256765	NM_008689	Nuclear factor of kappa light polypeptide gene enhancer in B-cells 1, p105	0.568718	0.0503902
Nfkbia	Mm.170515	NM_010907	Nuclear factor of kappa light polypeptide gene enhancer in B-cells inhibitor, alpha	0.425625	0.042585
Nlrc4	Mm.311884	NM_001033367	NLR family, CARD domain containing 4	0.96733	0.802083
Nlrp1a	Mm.240227	NM_001004142	NLR family, pyrin domain containing 1A	0.96733	0.802083
Nlrp3	Mm.54174	NM_145827	NLR family, pyrin domain containing 3	0.0694776	0.0299704
Nod1	Mm.28498	NM_172729	Nucleotide-binding oligomerization domain containing 1	0.623312	0.0742433
Nod2	Mm.222633	NM_145857	Nucleotide-binding oligomerization domain containing 2	0.122525	0.00394798
Pik3ca	Mm.260521	NM_008839	Phosphatidylinositol 3-kinase, catalytic, alpha polypeptide	0.697445	0.0401054
Prtn3	Mm.2364	NM_011178	Proteinase 3	0.905162	0.563882
Pstpip1	Mm.2534	NM_011193	Proline-serine-threonine phosphatase-interacting protein 1	1.14489	0.357035
Pycard	Mm.24163	NM_023258	PYD and CARD domain containing	0.686349	0.133314
Rac1	Mm.292510	NM_009007	RAS-related C3 botulinum substrate 1	0.822806	0.135401
Rela	Mm.249966	NM_009045	V-rel reticuloendotheliosis viral oncogene homolog A (avian)	0.757601	0.0755648
Ripk1	Mm.374799	NM_009068	Receptor (TNFRSF)-interacting serine-threonine kinase 1	0.80523	0.0742433
Ripk2	Mm.112765	NM_138952	Receptor (TNFRSF)-interacting serine-threonine kinase 2	0.330742	0.037184
Slc11a1	Mm.2913	NM_013612	Solute carrier family 11 (proton-coupled divalent metal ion transporters), member 1	0.338994	0.00485621
Slpi	Mm.371583	NM_011414	Secretory leukocyte peptidase inhibitor	0.0706626	0.000521699
Sugt1	Mm.18972	NM_026474	SGT1, suppressor of G2 allele of SKP1 (S. cerevisiae)	1.02868	0.802083
Ticam1	Mm.203952	NM_174989	Toll-like receptor adaptor molecule 1	0.688094	0.028054
Ticam2	Mm.149280	NM_173394	Toll-like receptor adaptor molecule 2	2.46404	0.171671
Tirap	Mm.23987	NM_054096	Toll-interleukin 1 receptor (TIR) domain-containing adaptor protein	0.957443	0.802083
Tlr1	Mm.273024	NM_030682	Toll-like receptor 1	0.332705	0.0503902
Tlr2	Mm.87596	NM_011905	Toll-like receptor 2	0.17416	0.0201347
Tlr4	Mm.38049	NM_021297	Toll-like receptor 4	0.750228	0.0411675
Tlr5	Mm.116894	NM_016928	Toll-like receptor 5	2.2163	0.145777
Tlr6	Mm.42146	NM_011604	Toll-like receptor 6	0.115246	0.000521699
Tlr9	Mm.44889	NM_031178	Toll-like receptor 9	0.96733	0.802083
Tnf	Mm.1293	NM_013693	Tumor necrosis factor	0.0704234	0.0511019
Tnfrsf1a	Mm.1258	NM_011609	Tumor necrosis factor receptor superfamily, member 1a	0.687927	0.0503902
Tollip	Mm.103551	NM_023764	Toll interacting protein	1.14164	0.412051
Traf6	Mm.292729	NM_009424	Tnf receptor-associated factor 6	1.12945	0.339656
Xiap	Mm.259879	NM_009688	X-linked inhibitor of apoptosis	0.810923	0.0711191
Zbp1	Mm.116687	NM_021394	Z-DNA binding protein 1	0.671835	0.318235
Actb	Mm.328431	NM_007393	Actin, beta	1.12491	0.335674
B2m	Mm.163	NM_009735	Beta-2 microglobulin	0.760344	0.156352
Gapdh	Mm.309092	NM_008084	Glyceraldehyde-3-phosphate dehydrogenase	1.08438	0.586561
Gusb	Mm.3317	NM_010368	Glucuronidase, beta	0.856553	0.350461
Hsp90ab1	Mm.2180	NM_008302	Heat shock protein 90 alpha (cytosolic), class B member 1	1.25874	0.125046

## Sheet: Table S1B
Table S1B : Relative gene expression levels in pml-/- versus pml+/+ MEFs after infection with a ∆hly Listeria mutant.
Gene expression was determined by qPCR analysis of RNAs from pml-/- and pml+/+ MEFs infected for 24 h with a ∆hly Listeria mutant. Data represent fold changes of gene expression levels in pml-/- MEFs compared to the levels in pml+/+ MEFs (mean results from 4 independent experiments). Genes that had fold changes with an adjusted P value of <0.05 (Benjamini and Hochberg method) are considered diffe…
Symbol	Unigene	Refseq	Description	fold change	adj. p-value
Akt1	Mm.6645	NM_009652	Thymoma viral proto-oncogene 1	0.774738	0.396285
Apcs	Mm.330510	NM_011318	Serum amyloid P-component	1.04765	0.745582
Birc3	Mm.2026	NM_007464	Baculoviral IAP repeat-containing 3	0.385709	0.0150741
Bpi	Mm.260883	NM_177850	Bactericidal permeablility increasing protein	1.04765	0.745582
Camp	Mm.3834	NM_009921	Cathelicidin antimicrobial peptide	0.0681854	0.000416505
Card6	Mm.31252	NM_001163138	Caspase recruitment domain family, member 6	0.549083	0.189725
Card9	Mm.330064	NM_001037747	Caspase recruitment domain family, member 9	2.04161	0.128597
Casp1	Mm.1051	NM_009807	Caspase 1	0.151578	0.00593596
Casp8	Mm.336851	NM_009812	Caspase 8	1.10245	0.507142
Ccl3	Mm.1282	NM_011337	Chemokine (C-C motif) ligand 3	0.018973	0.00172906
Ccl4	Mm.244263	NM_013652	Chemokine (C-C motif) ligand 4	0.371803	0.44048
Ccl5	Mm.284248	NM_013653	Chemokine (C-C motif) ligand 5	0.0824533	0.00339608
Cd14	Mm.3460	NM_009841	CD14 antigen	0.630268	0.0657955
Chuk	Mm.3996	NM_007700	Conserved helix-loop-helix ubiquitous kinase	1.12003	0.461182
Crp	Mm.28767	NM_007768	C-reactive protein, pentraxin-related	1.04765	0.745582
Ctsg	Mm.4858	NM_007800	Cathepsin G	1.04765	0.745582
Cxcl1	Mm.21013	NM_008176	Chemokine (C-X-C motif) ligand 1	0.178844	0.0161002
Cxcl3	Mm.244289	NM_203320	Chemokine (C-X-C motif) ligand 3	0.0759535	0.0192152
Dmbt1	Mm.4138	NM_007769	Deleted in malignant brain tumors 1	1.04765	0.745582
Fadd	Mm.5126	NM_010175	Fas (TNFRSF6)-associated via death domain	1.22172	0.261382
Hsp90aa1	Mm.1843	NM_010480	Heat shock protein 90, alpha (cytosolic), class A member 1	1.13044	0.498175
Ifna9	Mm.377092	NM_010507	Interferon alpha 9	1.01615	0.973654
Ifnb1	Mm.1245	NM_010510	Interferon beta 1, fibroblast	0.184567	0.253631
Ikbkb	Mm.277886	NM_010546	Inhibitor of kappaB kinase beta	0.730931	0.0455919
Il12a	Mm.103783	NM_008351	Interleukin 12A	1.04765	0.745582
Il12b	Mm.239707	NM_008352	Interleukin 12B	0.450982	0.0787042
Il18	Mm.1410	NM_008360	Interleukin 18	0.187554	1.39076e-05
Il1b	Mm.222830	NM_008361	Interleukin 1 beta	0.810929	0.67763
Il6	Mm.1019	NM_031168	Interleukin 6	0.0650424	0.00561817
Irak1	Mm.38241	NM_008363	Interleukin-1 receptor-associated kinase 1	1.19072	0.318128
Irak3	Mm.146194	NM_028679	Interleukin-1 receptor-associated kinase 3	0.318571	0.00339608
Irf5	Mm.6479	NM_012057	Interferon regulatory factor 5	1.04941	0.924551
Irf7	Mm.3233	NM_016850	Interferon regulatory factor 7	0.294035	0.000719952
Jun	Mm.275071	NM_010591	Jun oncogene	0.546813	0.00593596
Lbp	Mm.218846	NM_008489	Lipopolysaccharide binding protein	0.336465	0.0104862
Lcn2	Mm.9537	NM_008491	Lipocalin 2	0.0175044	0.000416505
Ltf	Mm.282359	NM_008522	Lactotransferrin	0.135044	0.0172943
Ly96	Mm.116844	NM_016923	Lymphocyte antigen 96	0.719026	0.0926678
Lyz2	Mm.45436	NM_017372	Lysozyme 2	0.359544	0.0685964
Map2k1	Mm.248907	NM_008927	Mitogen-activated protein kinase kinase 1	0.75453	0.10515
Map2k3	Mm.18494	NM_008928	Mitogen-activated protein kinase kinase 3	1.08177	0.745582
Map2k4	Mm.412922	NM_009157	Mitogen-activated protein kinase kinase 4	1.05247	0.736188
Map3k7	Mm.258589	NM_172688	Mitogen-activated protein kinase kinase kinase 7	0.895418	0.498175
Mapk1	Mm.196581	NM_011949	Mitogen-activated protein kinase 1	1.07658	0.507142
Mapk14	Mm.311337	NM_011951	Mitogen-activated protein kinase 14	1.0614	0.745582
Mapk3	Mm.8385	NM_011952	Mitogen-activated protein kinase 3	1.24947	0.261382
Mapk8	Mm.21495	NM_016700	Mitogen-activated protein kinase 8	1.07716	0.596172
Mefv	Mm.143718	NM_019453	Mediterranean fever	0.461572	0.0657955
Mpo	Mm.4668	NM_010824	Myeloperoxidase	61.2606	1.03623e-09
Myd88	Mm.213003	NM_010851	Myeloid differentiation primary response gene 88	0.428456	0.0179986
Naip1	Mm.6898	NM_008670	NLR family, apoptosis inhibitory protein 1	1.04765	0.745582
Nfkb1	Mm.256765	NM_008689	Nuclear factor of kappa light polypeptide gene enhancer in B-cells 1, p105	0.513098	0.0212664
Nfkbia	Mm.170515	NM_010907	Nuclear factor of kappa light polypeptide gene enhancer in B-cells inhibitor, alpha	0.322241	0.0104862
Nlrc4	Mm.311884	NM_001033367	NLR family, CARD domain containing 4	1.04765	0.745582
Nlrp1a	Mm.240227	NM_001004142	NLR family, pyrin domain containing 1A	1.04765	0.745582
Nlrp3	Mm.54174	NM_145827	NLR family, pyrin domain containing 3	0.057029	0.0150806
Nod1	Mm.28498	NM_172729	Nucleotide-binding oligomerization domain containing 1	0.645407	0.104378
Nod2	Mm.222633	NM_145857	Nucleotide-binding oligomerization domain containing 2	0.207143	0.0121626
Pik3ca	Mm.260521	NM_008839	Phosphatidylinositol 3-kinase, catalytic, alpha polypeptide	0.859565	0.342926
Prtn3	Mm.2364	NM_011178	Proteinase 3	1.04765	0.756523
Pstpip1	Mm.2534	NM_011193	Proline-serine-threonine phosphatase-interacting protein 1	1.96829	0.00080719
Pycard	Mm.24163	NM_023258	PYD and CARD domain containing	1.10964	0.745582
Rac1	Mm.292510	NM_009007	RAS-related C3 botulinum substrate 1	0.900286	0.456796
Rela	Mm.249966	NM_009045	V-rel reticuloendotheliosis viral oncogene homolog A (avian)	0.520799	0.00159179
Ripk1	Mm.374799	NM_009068	Receptor (TNFRSF)-interacting serine-threonine kinase 1	0.84473	0.170836
Ripk2	Mm.112765	NM_138952	Receptor (TNFRSF)-interacting serine-threonine kinase 2	0.241261	0.00839206
Slc11a1	Mm.2913	NM_013612	Solute carrier family 11 (proton-coupled divalent metal ion transporters), member 1	0.654866	0.167326
Slpi	Mm.371583	NM_011414	Secretory leukocyte peptidase inhibitor	0.0165244	1.39076e-05
Sugt1	Mm.18972	NM_026474	SGT1, suppressor of G2 allele of SKP1 (S. cerevisiae)	1.17223	0.129492
Ticam1	Mm.203952	NM_174989	Toll-like receptor adaptor molecule 1	1.09645	0.569404
Ticam2	Mm.149280	NM_173394	Toll-like receptor adaptor molecule 2	4.00555	0.046609
Tirap	Mm.23987	NM_054096	Toll-interleukin 1 receptor (TIR) domain-containing adaptor protein	1.24223	0.231111
Tlr1	Mm.273024	NM_030682	Toll-like receptor 1	0.478376	0.170836
Tlr2	Mm.87596	NM_011905	Toll-like receptor 2	0.249681	0.031575
Tlr4	Mm.38049	NM_021297	Toll-like receptor 4	1.01134	0.924551
Tlr5	Mm.116894	NM_016928	Toll-like receptor 5	7.0605	0.00403642
Tlr6	Mm.42146	NM_011604	Toll-like receptor 6	0.233401	0.00420569
Tlr9	Mm.44889	NM_031178	Toll-like receptor 9	1.04765	0.745582
Tnf	Mm.1293	NM_013693	Tumor necrosis factor	0.0377695	0.0192152
Tnfrsf1a	Mm.1258	NM_011609	Tumor necrosis factor receptor superfamily, member 1a	0.693362	0.052691
Tollip	Mm.103551	NM_023764	Toll interacting protein	1.09532	0.634335
Traf6	Mm.292729	NM_009424	Tnf receptor-associated factor 6	0.863051	0.242435
Xiap	Mm.259879	NM_009688	X-linked inhibitor of apoptosis	0.807568	0.0685964
Zbp1	Mm.116687	NM_021394	Z-DNA binding protein 1	0.205762	0.00159179
Actb	Mm.328431	NM_007393	Actin, beta	1.36388	0.0161002
B2m	Mm.163	NM_009735	Beta-2 microglobulin	0.821458	0.329383
Gapdh	Mm.309092	NM_008084	Glyceraldehyde-3-phosphate dehydrogenase	0.949482	0.745582
Gusb	Mm.3317	NM_010368	Glucuronidase, beta	0.995506	0.973654
Hsp90ab1	Mm.2180	NM_008302	Heat shock protein 90 alpha (cytosolic), class B member 1	0.944289	0.745582
