# Supplementary material for: Promyelocytic Leukemia Protein (PML) Controls Listeria monocytogenes Infection
Source: mBio. 2017 Jan 10;8(1):e02179-16. doi: 10.1128/mBio.02179-16 (PMC5225316; doi:10.1128/mBio.02179-16)
Supplement: Table S2 [file mbo001163144st2.xlsx]

## Sheet: Table S2A
Table S2A : Relative cytokine production levels in pml-/- versus pml+/+ MEFs after infection with wild-type Listeria.
Cytokine production was quantified using supernatants from pml-/- and pml+/+ MEFs infected for 24 h with wild-type Listeria. Data represent fold changes of cytokine production levels in pml-/- MEFs compared to the levels in pml+/+ MEFs (mean results from 3 independent experiments). Cytokines that had fold changes with an adjusted P value of <0.05 (Benjamini and Hochberg method) are considered dif…
Description	Entrez Gene ID	Alternative nomenclature	fold change	adj. p-value
Adiponectin/Acrp30	11450	AdipoQ	0.912954	0.845209
Amphiregulin	11839	AR, SDGF	0.693013	0.633531
Angiopoietin-1	11600	Ang-1, Angpt1	1.02359	0.934641
Angiopoietin-2	11601	Ang-2, Angpt2	0.859604	0.616892
Angiopoietin-like 3	30924	ANGPT-L3	0.906592	0.778538
BAFF/BLyS/TNFSF13B	24099	CD257, TALL1, THANK, ZTNF4	0.373995	0.024253
C-reactive Protein/CRP	12944		0.64321	0.702917
C1qR1/CD93	17064	AA4, Antigen C1qRp, CD93	0.937821	0.876318
CCL11/Eotaxin	20292		0.914479	0.778538
CCL12/MCP-5	20293		1.23968	0.702917
CCL17/TARC	20295		1.2026	0.717469
CCL19/MIP-3beta	24047	ELC	0.655029	0.118538
CCL2/JE/MCP-1	20296	MCAF	0.827331	0.443942
CCL20/MIP-3alpha	20297	exodus-1, LARC	0.0542578	0.0245462
CCL21/6Ckine	18829	exodus-2, SCYA21, SLC, TCA-4	0.672449	0.330976
CCL22/MDC	20299	ABCD-1, MDC, STCP-1	1.30229	0.602408
CCL3/CCL4/MIP-1alpha/beta	20302/20303		1.32354	0.451733
CCL5/RANTES	20304	SISd	0.99993	0.999666
CCL6/C10	20305	MRP-1	0.945727	0.907053
CD14	12475		0.491055	0.557919
CD160	54215	Natural killer cell receptor BY55, NK1, NK28	0.926658	0.880664
CD40/TNFRSF5	21939		1.95346	0.645611
Chemerin	71660	RARRES2, TIG-2	0.863376	0.645611
Chitinase 3-like 1	12654	CHI3L1, Cgp39, YKL40	0.25404	0.0873017
Coagulation Factor III/Tissue Factor	14066	TF, CD142, Thromboplastin	0.520476	0.0563052
Complement component C5/C5a	15139	C5/C5a	0.941712	0.880664
Complement Factor D	11537	Adipsin, C3 convertase activator, Properdin factor D	0.281157	0.114516
CX3CL1/Fractalkine	20312	FKN, Neurotactin	0.51703	0.0385824
CXCL1/KC	14825	CINC-1, GRO alpha, KC, MGSA-alpha	0.485457	0.0694619
CXCL10/IP-10	15945	CRG-2, C7	0.769244	0.602408
CXCL11/I-TAC	56066	H174, SCYB9B	0.0736504	0.0745106
CXCL13/BLC/BCA-1	55985		0.702491	0.395917
CXCL16	66102	SRPSOX	0.505632	0.281897
CXCL2/MIP-2	20310	GRO-beta	0.334847	0.449391
CXCL9/MIG	17329	CRG-10	0.824238	0.635119
Cystatin C	13010	ARMD11, CST3, Gamma-trae-ce	0.871662	0.616655
DKK-1	13380	Dickkopf-1	0.694609	0.294566
DPPIV/CD26	13482	Dpp4, Dipeptidyl-peptidase IV	0.797785	0.611242
E-Selectin/CD62E	20339	ELAM1, LECAM2, Sele	1.44809	0.437301
EGF	13645	Epidermal Growth Factor	1.08436	0.778538
Endoglin/CD105	13805	ENG	0.819716	0.667272
Endostatin	12822	Col18a1	0.30692	0.0152794
Fetuin A/AHSG	11625	AHSG, alpha-2-HS-glycoprotein	0.619142	0.301195
FGF acidic	14164	FGF-1	1.05222	0.909288
FGF-21	56636		0.746214	0.667272
Flt-3 Ligand	14256	Flt3lg	4.36303	0.024253
G-CSF	12985	Csf3	0.557703	0.0873017
Gas 6	14456	Growth Arrest Specific	0.708258	0.501611
GDF-15	23886	MIC-1	0.87631	0.717469
GM-CSF	12981	Csf2	0.594156	0.667272
HGF	15234	Scatter Factor, SF, Hepatopoietin-A	1.57148	0.294566
ICAM-1/CD54	15894		0.842133	0.706242
IFN-gamma	15978	IFNG	0.932774	0.876318
IGFBP-1	16006		1.66277	0.633531
IGFBP-2	16008		0.0186778	0.000117846
IGFBP-3	16009		0.893373	0.842341
IGFBP-5	16011		0.75652	0.616655
IGFBP-6	16012		0.101505	0.0201081
IL-10	16153	CSIF	1.08769	0.842341
IL-11	16156		0.687775	0.557919
IL-12p40	16160		0.637701	0.150103
IL-13	16163		1.28805	0.501611
IL-15	16168		0.699711	0.370433
IL-17A	16171		0.162323	0.39991
IL-1alpha/IL-1F1	16175		0.679688	0.155424
IL-1beta/IL-1F2	16176		0.713877	0.137998
IL-1ra/IL-1F3	16181	IL1RN	0.702407	0.114516
IL-2	16183		0.550153	0.658799
IL-22	50929	IL-TIF	1.10759	0.778538
IL-23	83430		0.623013	0.114516
IL-27p28	246779		0.749617	0.557919
IL-28A/B	330496/338374		0.740736	0.384939
IL-3	16187		0.744399	0.682266
IL-33	77125	NF HEV, DVS 27	0.403793	0.0563052
IL-4	16189	B cell-stimulatory factor-1	0.886974	0.667272
IL-5	16191		0.800411	0.611242
IL-6	16193		0.402065	0.587089
IL-7	16196		0.530353	0.0873017
LDL R	16835	low density lipoprotein receptor	0.949715	0.925627
Leptin	16846	OB	0.865922	0.658799
LIF	16878		0.428507	0.082255
Lipocalin-2/NGAL	16819	Siderocalin, 24p3	0.055609	0.0285845
LIX	20311	CXCL5, GCP-2, ENA-78	0.107579	0.0694619
M-CSF	12977	CSF-1	0.94439	0.880664
MMP-2	17390	Gelatinase A	0.634178	0.350203
MMP-3	17392	Stromelysin-1	0.0040342	5.4e-06
MMP-9	17395	Clg4b, Gelatinase B, GELB	0.305018	0.0443536
Myeloperoxidase	17523	MPO	0.515732	0.222635
Osteopontin (OPN)	20750	Eta-1, Spp1	0.823309	0.616655
Osteoprotegerin/TNFRSF11B	18383	OPG, Ocif	0.865348	0.778538
P-Selectin/CD62P	20344	GMP-140, LECAM3, Selep	1.2414	0.633531
PD-ECGF/Thymidine phosphorylase	72962	dThdPase, ECGF1, Gliostatin, MEDPS1, MNGIE	0.913074	0.763925
PDGF-BB	18591		1.15976	0.661287
Pentraxin 2/SAP	20219	PTX2	0.725538	0.47601
Pentraxin 3/TSG-14	19288	PTX3	0.180856	0.0209133
Periostin/OSF-2	50706	Fasciclin I-like, POSTN, TRIF52	0.0210201	0.00242758
Pref-1/DLK-1/FA1	13386	DLK1, pG2, ZOG	0.39464	0.137998
Proliferin	18811	MRP	0.584611	0.292059
Proprotein Convertase 9/PCSK9	100102	NARC-1	0.504811	0.281897
RAGE	11596	AGER	0.978196	0.929252
RBP4	19662	Retinol-Binding Protein 4	0.256795	0.024253
Reg3G	19695	PAP3	1.72853	0.7282
Resistin	57264	ADSF, FIZZ3	2.01813	0.384939
Serpin E1/PAI-1	18787	Nexin, PLANH1	1.01453	0.934641
Serpin F1/PEDF	20317	EPC-1	0.77869	0.616655
Thrombopoietin	21832	Tpo, MGDF	0.822967	0.616655
TIM-1/KIM-1/HAVCR	171283		0.815316	0.616655
TNF-alpha	21926	TNFSF1A	1.10426	0.744703
VCAM-1/CD106	22329		0.517483	0.186641
VEGF	22339	VEGF-A, VPF	1.74277	0.0745106
WISP-1/CCN4	22402		1.6146	0.055666

## Sheet: Table S2B
Table S2B : Relative cytokine production levels in pml-/- versus pml+/+ MEFs after infection with a ∆hly Listeria mutant.
Cytokine production was quantified using supernatants from pml-/- and pml+/+ MEFs infected for 24 h with a ∆hly Listeria mutant. Data represent fold changes of cytokine production levels in pml-/- MEFs compared to the levels in pml+/+ MEFs (mean results from 3 independent experiments). Cytokines that had fold changes with an adjusted P value of <0.05 (Benjamini and Hochberg method) are considered…
Description	Entrez Gene ID	Alternative nomenclature	fold change	adj. p-value
Adiponectin/Acrp30	11450	AdipoQ	0.829764	0.69122
Amphiregulin	11839	AR, SDGF	1.04214	0.949448
Angiopoietin-1	11600	Ang-1, Angpt1	0.475464	0.0470589
Angiopoietin-2	11601	Ang-2, Angpt2	0.8525	0.575749
Angiopoietin-like 3	30924	ANGPT-L3	0.655277	0.226134
BAFF/BLyS/TNFSF13B	24099	CD257, TALL1, THANK, ZTNF4	0.376942	0.0189536
C-reactive Protein/CRP	12944		0.289059	0.252137
C1qR1/CD93	17064	AA4, Antigen C1qRp, CD93	0.729753	0.352917
CCL11/Eotaxin	20292		0.772644	0.365513
CCL12/MCP-5	20293		1.19203	0.736533
CCL17/TARC	20295		1.0432	0.941384
CCL19/MIP-3beta	24047	ELC	0.714189	0.235407
CCL2/JE/MCP-1	20296	MCAF	0.862569	0.529839
CCL20/MIP-3alpha	20297	exodus-1, LARC	0.175427	0.156761
CCL21/6Ckine	18829	exodus-2, SCYA21, SLC, TCA-4	0.780288	0.531378
CCL22/MDC	20299	ABCD-1, MDC, STCP-1	0.692413	0.365513
CCL3/CCL4/MIP-1alpha/beta	20302/20303		1.19902	0.637583
CCL5/RANTES	20304	SISd	0.801389	0.424551
CCL6/C10	20305	MRP-1	1.07344	0.876963
CD14	12475		0.667186	0.711112
CD160	54215	Natural killer cell receptor BY55, NK1, NK28	0.83762	0.731496
CD40/TNFRSF5	21939		0.968032	0.96772
Chemerin	71660	RARRES2, TIG-2	1.01753	0.949448
Chitinase 3-like 1	12654	CHI3L1, Cgp39, YKL40	0.100022	0.0152106
Coagulation Factor III/Tissue Factor	14066	TF, CD142, Thromboplastin	0.372837	0.0132906
Complement component C5/C5a	15139	C5/C5a	0.687319	0.295812
Complement Factor D	11537	Adipsin, C3 convertase activator, Properdin factor D	0.241287	0.0984457
CX3CL1/Fractalkine	20312	FKN, Neurotactin	0.708701	0.235894
CXCL1/KC	14825	CINC-1, GRO alpha, KC, MGSA-alpha	0.651027	0.252137
CXCL10/IP-10	15945	CRG-2, C7	0.573172	0.199797
CXCL11/I-TAC	56066	H174, SCYB9B	0.148973	0.193831
CXCL13/BLC/BCA-1	55985		0.743733	0.442206
CXCL16	66102	SRPSOX	0.385828	0.1512
CXCL2/MIP-2	20310	GRO beta	0.354044	0.424551
CXCL9/MIG	17329	CRG-10	0.801761	0.575749
Cystatin C	13010	ARMD11, CST3, Gamma-trae-ce	0.77347	0.256222
DKK-1	13380	Dickkopf-1	0.422486	0.0207939
DPPIV/CD26	13482	Dpp4, Dipeptidyl-peptidase IV	0.679389	0.278731
E-Selectin/CD62E	20339	ELAM1, LECAM2, Sele	1.18249	0.711112
EGF	13645	Epidermal Growth Factor	0.949714	0.854492
Endoglin/CD105	13805	ENG	0.572921	0.226134
Endostatin	12822	Col18a1	0.330223	0.0132906
Fetuin A/AHSG	11625	AHSG, alpha-2-HS-glycoprotein	0.537507	0.193831
FGF acidic	14164	FGF-1	0.603225	0.289555
FGF-21	56636		0.774367	0.711112
Flt-3 Ligand	14256	Flt3lg	1.86521	0.252137
G-CSF	12985	Csf3	0.396842	0.0182391
Gas 6	14456	Growth Arrest Specific	0.629974	0.295812
GDF-15	23886	MIC-1	0.712859	0.321481
GM-CSF	12981	Csf2	0.426904	0.477756
HGF	15234	Scatter Factor, SF, Hepatopoietin-A	1.17558	0.711112
ICAM-1/CD54	15894		0.977655	0.949448
IFN-gamma	15978	IFNG	0.731766	0.404816
IGFBP-1	16006		0.806677	0.826522
IGFBP-2	16008		0.0220473	0.000164315
IGFBP-3	16009		1.27782	0.679195
IGFBP-5	16011		0.583959	0.252137
IGFBP-6	16012		0.124679	0.0182391
IL-10	16153	CSIF	1.28728	0.510532
IL-11	16156		1.03364	0.949448
IL-12p40	16160		0.647031	0.193831
IL-13	16163		1.11535	0.736533
IL-15	16168		0.820047	0.637583
IL-17A	16171		0.579694	0.770883
IL-1alpha/IL-1F1	16175		0.735642	0.252137
IL-1beta/IL-1F2	16176		0.905124	0.696798
IL-1ra/IL-1F3	16181	IL1RN	0.708926	0.156761
IL-2	16183		0.234922	0.252137
IL-22	50929	IL-TIF	1.25239	0.531378
IL-23	83430		1.12125	0.711112
IL-27p28	246779		0.852587	0.711112
IL-28A/B	330496/338374		0.640376	0.193831
IL-3	16187		0.719464	0.682739
IL-33	77125	NF HEV, DVS 27	0.666317	0.352802
IL-4	16189	B cell-stimulatory factor-1	0.740461	0.252137
IL-5	16191		0.924234	0.831934
IL-6	16193		0.149988	0.193831
IL-7	16196		0.833338	0.679195
LDL R	16835	low density lipoprotein receptor	1.18343	0.766276
Leptin	16846	OB	0.7676	0.365513
LIF	16878		0.414523	0.0836289
Lipocalin-2/NGAL	16819	Siderocalin, 24p3	0.189135	0.193831
LIX	20311	CXCL5, GCP-2, ENA-78	0.259413	0.252137
M-CSF	12977	CSF-1	0.939176	0.865863
MMP-2	17390	Gelatinase A	0.57172	0.235407
MMP-3	17392	Stromelysin-1	0.00597497	9.80555e-06
MMP-9	17395	Clg4b, Gelatinase B, GELB	0.117618	0.00327669
Myeloperoxidase	17523	MPO	1.24823	0.711112
Osteopontin (OPN)	20750	Eta-1, Spp1	0.989269	0.966415
Osteoprotegerin/TNFRSF11B	18383	OPG, Ocif	1.10427	0.841692
P-Selectin/CD62P	20344	GMP-140, LECAM3, Selep	1.20862	0.682739
PD-ECGF/Thymidine phosphorylase	72962	dThdPase, ECGF1, Gliostatin, MEDPS1, MNGIE	1.10392	0.731496
PDGF-BB	18591		0.906926	0.736533
Pentraxin 2/SAP	20219	PTX2	0.877721	0.736533
Pentraxin 3/TSG-14	19288	PTX3	0.254442	0.0319341
Periostin/OSF-2	50706	Fasciclin I-like, POSTN, TRIF52	0.0222071	0.00269423
Pref-1/DLK-1/FA1	13386	DLK1, pG2, ZOG	0.443033	0.225953
Proliferin	18811	MRP	0.507559	0.193831
Proprotein Convertase 9/PCSK9	100102	NARC-1	0.680846	0.531378
RAGE	11596	AGER	1.10288	0.736533
RBP4	19662	Retinol-Binding Protein 4	0.275499	0.0211831
Reg3G	19695	PAP3	0.819895	0.902806
Resistin	57264	ADSF, FIZZ3	1.3306	0.711112
Serpin E1/PAI-1	18787	Nexin, PLANH1	1.05208	0.846155
Serpin F1/PEDF	20317	EPC-1	0.73079	0.485888
Thrombopoietin	21832	Tpo, MGDF	0.854444	0.682739
TIM-1/KIM-1/HAVCR	171283		0.982288	0.949448
TNF-alpha	21926	TNFSF1A	0.731063	0.256222
VCAM-1/CD106	22329		0.671318	0.424551
VEGF	22339	VEGF-A, VPF	2.04908	0.0271397
WISP-1/CCN4	22402		1.98799	0.0132906
