# Supplementary material for: Promyelocytic Leukemia Protein (PML) Controls Listeria monocytogenes Infection
Source: mBio. 2017 Jan 10;8(1):e02179-16. doi: 10.1128/mBio.02179-16 (PMC5225316; doi:10.1128/mBio.02179-16)
Supplement: Table S3 [file mbo001163144st3.xlsx]

## Sheet: Table S3
Table S3 : Relative gene expression levels in pml+/+ MEFs treated or not with LLO.
Gene expression was determined by qPCR analysis of RNAs from pml+/+ MEFs treated or not with 3 nM LLO for 30 min. Data represent fold changes of gene expression levels in LLO-treated versus untreated pml+/+ MEFs (mean results from 3 independent experiments). Genes that had fold changes with an adjusted P value of >0.05 (Benjamini and Hochberg method) are considered not differentially regulated be…
Symbol	Unigene	Refseq	Description	fold change	adj. p-value
Akt1	Mm.6645	NM_009652	Thymoma viral proto-oncogene 1	1.08986	0.912247
Apcs	Mm.330510	NM_011318	Serum amyloid P-component	0.941259	0.912247
Birc3	Mm.2026	NM_007464	Baculoviral IAP repeat-containing 3	0.926254	0.912247
Bpi	Mm.260883	NM_177850	Bactericidal permeablility increasing protein	0.950672	0.937342
Camp	Mm.3834	NM_009921	Cathelicidin antimicrobial peptide	0.722836	0.912247
Card6	Mm.31252	NM_001163138	Caspase recruitment domain family, member 6	1.19176	0.912247
Card9	Mm.330064	NM_001037747	Caspase recruitment domain family, member 9	0.725391	0.912247
Casp1	Mm.1051	NM_009807	Caspase 1	0.941259	0.912247
Casp8	Mm.336851	NM_009812	Caspase 8	1.25873	0.912247
Ccl3	Mm.1282	NM_011337	Chemokine (C-C motif) ligand 3	0.941259	0.912247
Ccl4	Mm.244263	NM_013652	Chemokine (C-C motif) ligand 4	1.05902	0.956219
Ccl5	Mm.284248	NM_013653	Chemokine (C-C motif) ligand 5	1.18412	0.912247
Cd14	Mm.3460	NM_009841	CD14 antigen	0.711014	0.90992
Chuk	Mm.3996	NM_007700	Conserved helix-loop-helix ubiquitous kinase	1.0096	0.956707
Crp	Mm.28767	NM_007768	C-reactive protein, pentraxin-related	0.941259	0.912247
Ctsg	Mm.4858	NM_007800	Cathepsin G	0.941259	0.912247
Cxcl1	Mm.21013	NM_008176	Chemokine (C-X-C motif) ligand 1	1.94417	0.912247
Cxcl3	Mm.244289	NM_203320	Chemokine (C-X-C motif) ligand 3	0.740702	0.912247
Dmbt1	Mm.4138	NM_007769	Deleted in malignant brain tumors 1	0.941259	0.912247
Fadd	Mm.5126	NM_010175	Fas (TNFRSF6)-associated via death domain	0.846236	0.912247
Hsp90aa1	Mm.1843	NM_010480	Heat shock protein 90, alpha (cytosolic), class A member 1	1.16748	0.912247
Ifna9	Mm.377092	NM_010507	Interferon alpha 9	0.167482	0.912247
Ifnb1	Mm.1245	NM_010510	Interferon beta 1, fibroblast	1.14836	0.912247
Ikbkb	Mm.277886	NM_010546	Inhibitor of kappaB kinase beta	1.00037	0.997449
Il12a	Mm.103783	NM_008351	Interleukin 12A	0.941259	0.912247
Il12b	Mm.239707	NM_008352	Interleukin 12B	0.941259	0.912247
Il18	Mm.1410	NM_008360	Interleukin 18	0.804723	0.912247
Il1b	Mm.222830	NM_008361	Interleukin 1 beta	0.941259	0.912247
Il6	Mm.1019	NM_031168	Interleukin 6	0.68322	0.912247
Irak1	Mm.38241	NM_008363	Interleukin-1 receptor-associated kinase 1	0.88326	0.912247
Irak3	Mm.146194	NM_028679	Interleukin-1 receptor-associated kinase 3	0.808112	0.912247
Irf5	Mm.6479	NM_012057	Interferon regulatory factor 5	1.11771	0.912247
Irf7	Mm.3233	NM_016850	Interferon regulatory factor 7	0.953385	0.956219
Jun	Mm.275071	NM_010591	Jun oncogene	3.81795	0.13279
Lbp	Mm.218846	NM_008489	Lipopolysaccharide binding protein	0.869331	0.912247
Lcn2	Mm.9537	NM_008491	Lipocalin 2	1.49192	0.912247
Ltf	Mm.282359	NM_008522	Lactotransferrin	0.941259	0.912247
Ly96	Mm.116844	NM_016923	Lymphocyte antigen 96	0.873576	0.912247
Lyz2	Mm.45436	NM_017372	Lysozyme 2	0.967859	0.956219
Map2k1	Mm.248907	NM_008927	Mitogen-activated protein kinase kinase 1	1.01067	0.956707
Map2k3	Mm.18494	NM_008928	Mitogen-activated protein kinase kinase 3	1.00941	0.956707
Map2k4	Mm.412922	NM_009157	Mitogen-activated protein kinase kinase 4	1.08884	0.912247
Map3k7	Mm.258589	NM_172688	Mitogen-activated protein kinase kinase kinase 7	0.825179	0.912247
Mapk1	Mm.196581	NM_011949	Mitogen-activated protein kinase 1	0.964697	0.937342
Mapk14	Mm.311337	NM_011951	Mitogen-activated protein kinase 14	0.923816	0.912247
Mapk3	Mm.8385	NM_011952	Mitogen-activated protein kinase 3	0.922649	0.912247
Mapk8	Mm.21495	NM_016700	Mitogen-activated protein kinase 8	1.07853	0.912247
Mefv	Mm.143718	NM_019453	Mediterranean fever	0.941259	0.912247
Mpo	Mm.4668	NM_010824	Myeloperoxidase	0.941259	0.912247
Myd88	Mm.213003	NM_010851	Myeloid differentiation primary response gene 88	0.806542	0.912247
Naip1	Mm.6898	NM_008670	NLR family, apoptosis inhibitory protein 1	0.941259	0.912247
Nfkb1	Mm.256765	NM_008689	Nuclear factor of kappa light polypeptide gene enhancer in B-cells 1, p105	0.949879	0.912247
Nfkbia	Mm.170515	NM_010907	Nuclear factor of kappa light polypeptide gene enhancer in B-cells inhibitor, alpha	1.20255	0.912247
Nlrc4	Mm.311884	NM_001033367	NLR family, CARD domain containing 4	0.970924	0.956219
Nlrp1a	Mm.240227	NM_001004142	NLR family, pyrin domain containing 1A	0.941259	0.912247
Nlrp3	Mm.54174	NM_145827	NLR family, pyrin domain containing 3	0.941259	0.912247
Nod1	Mm.28498	NM_172729	Nucleotide-binding oligomerization domain containing 1	0.837088	0.912247
Nod2	Mm.222633	NM_145857	Nucleotide-binding oligomerization domain containing 2	0.581817	0.90992
Pik3ca	Mm.260521	NM_008839	Phosphatidylinositol 3-kinase, catalytic, alpha polypeptide	1.01163	0.956707
Prtn3	Mm.2364	NM_011178	Proteinase 3	0.941259	0.912247
Pstpip1	Mm.2534	NM_011193	Proline-serine-threonine phosphatase-interacting protein 1	0.836516	0.912247
Pycard	Mm.24163	NM_023258	PYD and CARD domain containing	0.661232	0.912247
Rac1	Mm.292510	NM_009007	RAS-related C3 botulinum substrate 1	0.94448	0.912247
Rela	Mm.249966	NM_009045	V-rel reticuloendotheliosis viral oncogene homolog A (avian)	0.903627	0.912247
Ripk1	Mm.374799	NM_009068	Receptor (TNFRSF)-interacting serine-threonine kinase 1	0.855175	0.912247
Ripk2	Mm.112765	NM_138952	Receptor (TNFRSF)-interacting serine-threonine kinase 2	0.979071	0.956219
Slc11a1	Mm.2913	NM_013612	Solute carrier family 11 (proton-coupled divalent metal ion transporters), member 1	1.12756	0.912247
Slpi	Mm.371583	NM_011414	Secretory leukocyte peptidase inhibitor	1.13122	0.912247
Sugt1	Mm.18972	NM_026474	SGT1, suppressor of G2 allele of SKP1 (S. cerevisiae)	0.948252	0.912247
Ticam1	Mm.203952	NM_174989	Toll-like receptor adaptor molecule 1	0.823705	0.912247
Ticam2	Mm.149280	NM_173394	Toll-like receptor adaptor molecule 2	0.675111	0.912247
Tirap	Mm.23987	NM_054096	Toll-interleukin 1 receptor (TIR) domain-containing adaptor protein	0.799476	0.912247
Tlr1	Mm.273024	NM_030682	Toll-like receptor 1	0.749088	0.912247
Tlr2	Mm.87596	NM_011905	Toll-like receptor 2	0.788838	0.912247
Tlr4	Mm.38049	NM_021297	Toll-like receptor 4	0.749323	0.912247
Tlr5	Mm.116894	NM_016928	Toll-like receptor 5	0.658912	0.912247
Tlr6	Mm.42146	NM_011604	Toll-like receptor 6	1.2081	0.956219
Tlr9	Mm.44889	NM_031178	Toll-like receptor 9	0.941259	0.912247
Tnf	Mm.1293	NM_013693	Tumor necrosis factor	0.941259	0.912247
Tnfrsf1a	Mm.1258	NM_011609	Tumor necrosis factor receptor superfamily, member 1a	0.958102	0.956219
Tollip	Mm.103551	NM_023764	Toll interacting protein	1.08202	0.912247
Traf6	Mm.292729	NM_009424	Tnf receptor-associated factor 6	0.943299	0.912247
Xiap	Mm.259879	NM_009688	X-linked inhibitor of apoptosis	0.859679	0.912247
Zbp1	Mm.116687	NM_021394	Z-DNA binding protein 1	1.11244	0.956219
Actb	Mm.328431	NM_007393	Actin, beta	0.948936	0.912247
B2m	Mm.163	NM_009735	Beta-2 microglobulin	0.959446	0.912247
Gapdh	Mm.309092	NM_008084	Glyceraldehyde-3-phosphate dehydrogenase	0.985683	0.956219
Gusb	Mm.3317	NM_010368	Glucuronidase, beta	1.08176	0.912247
Hsp90ab1	Mm.2180	NM_008302	Heat shock protein 90 alpha (cytosolic), class B member 1	1.03009	0.956219
